# Supplementary material for: Prenatal inflammation impairs early CD11c-positive microglia induction and delays myelination in neurodevelopmental disorders
Source: Commun Biol. 2025 Jan 17;8:75. doi: 10.1038/s42003-025-07511-3 (PMC11742679; doi:10.1038/s42003-025-07511-3)
Supplement: Supplementary file 4 — Supplementary Data 1 [file 42003_2025_7511_MOESM4_ESM.xlsx]

## Sheet: Fig1C
treatment	age	Microglia	CD11c	Neutrophile	Tcell	Monocyte	CD11c_microglia_percent
Control	P1	13623	807	374	6	334	5.92381
Control	P1	16168	167	691	5	654	1.0329
Control	P1	21407	1773	23	10	463	8.28234
LPS	P1	32206	2006	1226	1	869	6.22865
LPS	P1	14871	885	1463	15	1221	5.95118
LPS	P1	15553	1146	2065	0	614	7.36835
Control	P3	32371	7189	564	207	564	22.2081
Control	P3	23044	5112	1196	101	1196	22.1836
Control	P3	17099	3865	538	88	538	22.6037
Control	P3	15228	2396	502	50	787	15.7342
Control	P3	21896	3263	896	86	611	14.9023
Control	P3	14192	2660	365	10	352	18.743
Control	P3	15511	3380	816	191	1105	21.791
Control	P3	19161	4368	587	212	1174	22.7963
Control	P3	17756	3398	413	165	681	19.1372
LPS	P3	23942	3324	448	114	912	13.8836
LPS	P3	20550	2911	639	124	987	14.1655
LPS	P3	19940	1627	669	150	1006	8.15948
LPS	P3	20522	1829	405	107	1327	8.91239
LPS	P3	15610	1319	568	42	665	8.44971
LPS	P3	8252	546	452	37	530	6.61658
LPS	P3	16872	2885	597	14	702	17.0993
LPS	P3	25089	4730	361	75	646	18.8529
LPS	P3	34316	5842	757	60	848	17.0241
Control	P8	75068	7362	205	242	462	9.80711
Control	P8	103195	3670	515	461	1326	3.55637
Control	P8	62727	4523	258	205	562	7.21061
LPS	P8	120735	7722	197	197	820	6.39583
LPS	P8	118167	5611	250	352	1094	4.74836
LPS	P8	59461	7477	294	209	889	12.5746
Control	P8	81049	9100	392	232	1431	11.2278
Control	P8	105769	9636	612	288	2739	9.11042
Control	P8	137235	19374	789	654	2541	14.1174
LPS	P8	74747	9405	374	459	1826	12.5824
LPS	P8	80204	8029	730	416	2255	10.0107
LPS	P8	74520	7552	312	432	1348	10.1342
Control	P8	94270	8654	942	822	2328	9.18001
Control	P8	104423	6735	578	804	1952	6.44973
Control	P8	109824	2405	431	607	2059	2.18987
LPS	P8	128348	4644	299	501	1524	3.61829
LPS	P8	109629	4369	340	549	2032	3.98526
LPS	P8	116004	3260	552	523	2633	2.81025
Control	P6w	128000	216	445	875	223	0.16875
Control	P6w	133000	599	1094	990	732	0.450376
Control	P6w	132000	1346	1106	1107	414	1.0197
LPS	P6w	156000	1005	1991	1827	885	0.644231
LPS	P6w	167000	597	636	1597	571	0.357485
LPS	P6w	145000	859	40	948	93	0.592414

## Sheet: Fig1E
sample	treatment	age	CC_IBA1	CC_IBA1.CD11c	CC_CD11c_percent	CSB_IBA1	CSB_IBA1.CD11c	CSB_CD11c_percent
C1	Control	P3	53	21	39.6226	24	12	0.5
C2	Control	P3	18	7	38.8889	12	10	0.833333
C3	Control	P3	32	9	28.125	8	6	0.75
C4	Control	P3	53	29	54.717	38	26	0.684211
C5	Control	P3	73	27	36.9863	21	16	0.761905
C6	Control	P3	68	19	27.9412	13	6	0.461538
L1	LPS	P3	36	0	0	28	22	0.785714
L2	LPS	P3	29	10	34.4828	54	31	0.574074
L3	LPS	P3	39	20	51.2821	18	6	0.333333
L4	LPS	P3	35	3	8.57143	18	9	0.5
L5	LPS	P3	48	1	2.08333	15	3	0.2
L6	LPS	P3	44	9	20.4545	30	23	0.766667

## Sheet: Fig1G
slice	CLEC7A_percent_in_CD11cPos	CLEC7A_percent_in_CD11cNeg	treatment	age
IBA1.CD11c.CLEC7A_x20_28A_CC_R.czi - C=1.jpg	33.3333	3.37079	LPS	P8
IBA1.CD11c.CLEC7A_x20_28B_CC_R.czi - C=1.jpg	66.6667	5.33333	LPS	P8
IBA1.CD11c.CLEC7A_x20_30A_CC_R.czi - C=1.jpg	89.4737	46.7593	Control	P8
IBA1.CD11c.CLEC7A_x20_30B_CC_R.czi - C=1.jpg	84.4828	43.75	Control	P8
IBA1.CD11c.CLEC7A_x20_31A_CC_R.czi - C=1.jpg	50	2.34742	Control	P8
IBA1.CD11c.CLEC7A_x20_31B_CC_R.czi - C=1.jpg	50	12.605	Control	P8
IBA1.CD11c.CLEC7A_x20_19A_CC_R.czi - C=1.jpg	72.9604	14.4928	LPS	P8
IBA1.CD11c.CLEC7A_x20_19B_CC_R.czi - C=1.jpg	50.5376	0.869565	LPS	P8
IBA1.CD11c.CLEC7A_x20_20A_CC_R.czi - C=1.jpg	68.4211	13.1944	LPS	P8
IBA1.CD11c.CLEC7A_x20_20B_CC_R.czi - C=1.jpg	89.4444	33.3333	LPS	P8
IBA1.CD11c.CLEC7A_x20_23A_CC_R.czi - C=1.jpg	70.2128	5.74713	Control	P8
IBA1.CD11c.CLEC7A_x20_23B_CC_R.czi - C=1.jpg	14.2857	4.34783	Control	P8
IBA1_25A_L.czi - C=1.jpg	9.83607	10.9091	LPS	P3
IBA1_25B_L.czi - C=1.jpg	9.09091	2.5	LPS	P3
IBA1_28A_L.czi - C=1.jpg	2.85714	0	LPS	P3
IBA1_28B_L.czi - C=1.jpg	23.8095	0	LPS	P3
IBA1_28C_L.czi - C=1.jpg	17.5824	8	LPS	P3
IBA1_28D_L.czi - C=1.jpg	50	0	LPS	P3
IBA1_30A_L.czi - C=1.jpg	37.5	11.6667	Control	P3
IBA1_30B_L.czi - C=1.jpg	12.6316	10.8434	Control	P3
IBA1_31A_L.czi - C=1.jpg	0	0	Control	P3
IBA1_31B_L.czi - C=1.jpg	14.2857	12.5	Control	P3
IBA1_32A_L.czi - C=1.jpg	44.4444	0	Control	P3
IBA1_32B_L.czi - C=1.jpg	6.25	0	Control	P3

## Sheet: Fig2E
mouse	treatment	CXCL1	CXCL10	IL1beta	Mac2	CD11c	CCL3
C1	Control	1	1	1	0.12961	1	1
C2	Control	1.48478	1.15157	0.938931	1	1.03591	1.23291
C3	Control	1.11682	0.567165	0.884117	0.81789	0.687857	1.26277
C4	Control	1.93109	1.21696	1.09412	1.20652	0.797312	0.39707
C5	Control	1.62947	1.14547	1.46538	1.0309	0.92109	0.451435
C6	Control	2.23641	1.26037	1.17099	1.35727	1.21129	0.407925
L1	LPS	1.49357	1.37745	1.33094	1.1655	0.695635	1.56899
L2	LPS	2.51503	1.07688	3.04184	1.322	0.947468	1.49547
L3	LPS	1.17951	0.932576	2.22891	1.65654	0.772319	2.17644
L4	LPS	4.31018	2.76322	2.05666	1.81014	0.534283	0.444496
L5	LPS	2.63519	1.96145	1.11961	1.40683	0.462992	0.781234
L6	LPS	3.18365	4.72851	1.79202	1.44094	0.731776	0.753661

## Sheet: Fig3A
treatment	PLP	MBP
Control	1	1
Control	1.13	0.879
Control	0.64	0.972
Control	0.909	0.832
Control	1.3	1.05
LPS	0.834	0.601
LPS	0.586	0.44
LPS	0.576	0.341
LPS	0.797	0.58
LPS	0.651	0.621

## Sheet: Fig3C
mouse	treatment	age	PLP_area_percent	MPB_area_percent
Control	Control	P8	0.0144167	13.3844
Control	Control	P8	0.987167	23.0339
Control	Control	P8	2.83983	12.6073
Control	Control	P8	0.0305	19.0951
Control	Control	P8	2.14692	20.0897
LPS	LPS	P8	0.11575	14.6832
LPS	LPS	P8	0.248833	3.61683
LPS	LPS	P8	0.00558333	12.1989
LPS	LPS	P8	0.00783333	2.13175
LPS	LPS	P8	0.7995	3.80425
threshold_R1A_PLP_x10_R.czi.tif	LPS	P14	11.756	18.192
threshold_R1B_PLP_x10_R.czi.tif	LPS	P14	17.961	29.684
threshold_R4A_PLP_x10_R.czi.tif	LPS	P14	8.5775	17.0115
threshold_R4B_PLP_x10_R.czi.tif	LPS	P14	13.463	22.4765
threshold_R5A_PLP_x10_R.czi.tif	Control	P14	12.211	22.7215
threshold_R5B_PLP_x10_R.czi.tif	Control	P14	12.8605	20.4585
threshold_R6A_PLP_x10_R.czi.tif	Control	P14	11.1485	13.696
threshold_R6B_PLP_x10_R.czi.tif	Control	P14	13.232	13.1805
threshold_R7A_PLP_x10_R.czi.tif	LPS	P14	16.729	17.9285
threshold_R7B_PLP_x10_R.czi.tif	LPS	P14	13.849	19.7625
threshold_R8A_PLP_x10_R.czi.tif	LPS	P14	7.2365	18.2705
threshold_R8B_PLP_x10_R.czi.tif	LPS	P14	9.9065	13.5545
threshold_R11B_PLP_x10_R.czi.tif	Control	P14	18.209	22.042
threshold_R12A_PLP_x10_R.czi.tif	Control	P14	11.08	18.019
threshold_R12B_PLP_x10_R.czi.tif	Control	P14	18.5195	24.577

## Sheet: Fig3E
Slice	Count	Total Area	Average Size	Percent_Area	treatment	age
threshold_x20_R1A_Right.czi.tif	1513	48060	31.765	32.04	LPS	P14
threshold_x20_R1B_Right.czi.tif	684	25768	37.673	17.179	LPS	P14
threshold_x20_R4A_Right.czi.tif	941	37169	39.499	24.779	LPS	P14
threshold_x20_R4B_Right.czi.tif	1268	55050	43.415	36.7	LPS	P14
threshold_x20_R5A_Right.czi.tif	1358	56013	41.247	37.342	Control	P14
threshold_x20_R5B_Right.czi.tif	609	44090	72.397	29.393	Control	P14
threshold_x20_R6A_Right.czi.tif	1142	62722	54.923	41.815	Control	P14
threshold_x20_R6B_Right_usui.czi.tif	738	75261	101.98	50.174	Control	P14
threshold_x20_R7A_Right.czi.tif	950	40311	42.433	26.874	LPS	P14
threshold_x20_R7B_Right_koi.czi.tif	420	16385	39.012	10.923	LPS	P14
threshold_x20_R8A_Right.czi.tif	1155	39498	34.197	26.332	LPS	P14
threshold_x20_R8B_Right.czi.tif	849	34713	40.887	23.142	LPS	P14
threshold_x20_R11B_Right.czi.tif	748	21654	28.949	14.436	Control	P14
threshold_x20_R12A_Right.czi.tif	935	52575	56.23	35.05	Control	P14
threshold_x20_R12B_Right.czi.tif	749	34838	46.513	23.225	Control	P14

## Sheet: Fig4B
IL-17	IL-6	IL-1b	IGF-1	hCAM	ID
31.3709	1.70975	0.494492	15.088	0	1296
120.148	0.686481	0.0261324	1.091	0	1185
55.6675	0.458928	0.281299	1.34	0	1388
13.5908	3.1612	22.6229	2.551	0	1420
24.2198	0.868269	2.85168	1.715	0	1366
318.42	998.032	2.83857	0.846	0	1716
170.399	46.0736	7.07719	2.629	0	1676
274.153	0.494959	0.0763109	0.733	0	1747
34.1019	1.45484	0.156412	12.316	0	1857
48.1688	2.27785	5.34485	3.195	0	1776
42.2423	122.398	477.667	0.156	1	2031
14.7229	0.632466	0.556605	1.274	0	2033
31.3709	1.08231	1.20583	NA	0	2146
82.1336	1.78914	0.116405	0.06	0	2218
34.647	0.713305	0.476079	1.444	0	2259
NA	0.905568	0.134388	0.694	0	2257
101.477	15.8384	83.3108	0.364	0	2381
151.001	4.50026	0.26802	NA	0	2306
21.4465	0.927863	1.16518	1.681	0	2535
9045.33	9.40059	9.37471	0.376	1	2506
6.69581	6.48859	11.9655	0.281	0	2612
158.67	1.06	0.597	2.209	0	2584
58.3348	1.31659	0.542806	12.152	0	2733
75.82	1.07137	4.02653	1.203	0	2645
365.383	28.237	1.36606	0.06	1	2605
863.083	2.78427	8.36614	0.06	0	2745
34.647	1.06407	5.16445	0.06	0	2884
119.114	0.811973	3.02271	0.958	0	2936
108.235	4.82436	3.87106	NA	0	2991
127.89	0.562228	0.538205	NA	0	3032
89.9968	0.406298	0.206767	0.06	0	3038
68.4256	6.63405	8.80301	3.934	0	3014
51.9239	3.59988	6.63861	NA	0	3216
177.013	4.00115	4.25543	1.004	0	3314
11061.1	2473.86	205.715	0.06	1	3376
158.159	5.10324	9.26947	0.06	0	3553
25.3252	10.189	22.8488	0.661	0	3728
36.2801	87.9293	90.6572	1.592	0	4011
8.43991	2.06568	5.2464	0.451	0	3970
72.6549	1.1947	29.5829	0.06	0	4345
53.5297	3.41495	2.34121	1.091	0	4196
16.9763	4.12969	2.18312	2.056	1	4112
88.9501	4.01999	0.174943	0.581	0	4395
199.324	92.7569	2.0581	0.557	1	4326
55.1333	1.52515	1.96389	0.937	0	4474
18.0981	2.83005	1.25849	0.953	1	4571
33.5565	145.983	25.108	0.647	0	4620
101.477	2.09276	3.01815	0.073	0	4537
53.5297	0.570079	0.0774746	1.11	0	4538
38.995	20.228	150.932	1.99	0	4758
41.1611	2.9409	11.5659	1.152	0	4756
NA	5.21613	14.3239	0.073	0	4809
75.2929	2401.09	1406.65	0.123	1	4634
239.124	1.49707	1.13941	2.15	0	4846
NA	0.242985	0.543381	1.129	0	4771
130.466	1.10053	3.71842	1.336	0	4746
71.0702	0.743821	0.0954991	1.576	0	4928
62.0605	19.5321	6.69493	0.06	0	5047
77.4005	0.640213	1.46158	1.397	0	10012
3917.38	8.3999	1.93248	0.339	1	10018
807.878	2006.81	7.91393	0.451	1	10022
603.172	52.033	0.209081	NA	1	10067
51.3882	380.288	201.691	1.766	1	10106
1.30054	6.94455	23.78	1.647	0	10110
354.038	23.209	30.2328	0.701	0	10316
42.7825	2.46124	0.618104	1.813	0	10357
121.181	1.71321	2.76502	0.06	0	10361
587.722	27.5549	14.1456	0.611	1	10371
13.5908	8.10782	4.53837	1.203	0	10427

## Sheet: FigS1A
treatment	age	Brain_g	BodyWeight_g
Control	P3	0.12	2.75
Control	P3	0.14	2.92
Control	P3	0.14	2.86
Control	P3	0.13	2.34
Control	P3	0.14	2.19
Control	P3	0.09	1.56
Control	P3	0.13	2.21
Control	P3	0.12	1.98
Control	P3	0.12	2.12
LPS	P3	0.06	1.21
LPS	P3	0.09	1.41
LPS	P3	0.07	1.32
LPS	P3	0.13	2.17
LPS	P3	0.1	1.65
LPS	P3	0.09	1.57
LPS	P3	0.11	1.9
LPS	P3	0.14	2.25
LPS	P3	0.12	2.01
LPS	P8	0.26	ー
LPS	P8	0.31	5.4
LPS	P8	0.26	3.92
Control	P8	0.26	5.03
Control	P8	0.27	4.67
Control	P8	0.34	5.69
LPS	P8	0.29	5.35
LPS	P8	0.3	5.19
LPS	P8	0.29	5.46
Control	P8	0.31	6.05
Control	P8	0.29	6.06
Control	P8	0.29	5.5
Control	P8	0.27	5.53
Control	P8	0.27	5.54
Control	P8	0.26	5.31
LPS	P8	0.26	4.21
LPS	P8	0.26	4.1
LPS	P8	0.27	4.44

## Sheet: FigS1C
Slice	IBA1_number	IBA1.CD11c_number	IBA1.CLEC7A_number	IBA1.CD11c.CLEC7A_number	CLEC7A_percent_in_CD11cPos	CLEC7A_percent_in_CD11cNeg	treatment	age
IBA1.CD11c.CLEC7A_x20_Control_28A_CC_R.czi - C=1.jpg	190	12	10	4	33.3333	3.37079	Control	P8
IBA1.CD11c.CLEC7A_x20_Control_28B_CC_R.czi - C=1.jpg	78	3	6	2	66.6667	5.33333	Control	P8
IBA1.CD11c.CLEC7A_x20_Control_30A_CC_R.czi - C=1.jpg	330	114	203	102	89.4737	46.7593	Control	P8
IBA1.CD11c.CLEC7A_x20_Control_30B_CC_R.czi - C=1.jpg	266	58	140	49	84.4828	43.75	Control	P8
IBA1.CD11c.CLEC7A_x20_Control_31A_CC_R.czi - C=1.jpg	221	8	9	4	50	2.34742	Control	P8
IBA1.CD11c.CLEC7A_x20_Control_31B_CC_R.czi - C=1.jpg	123	4	17	2	50	12.605	Control	P8
IBA1.CD11c.CLEC7A_x20_LPS_19A_CC_R.czi - C=1.jpg	498	429	323	313	72.9604	14.4928	LPS	P8
IBA1.CD11c.CLEC7A_x20_LPS_19B_CC_R.czi - C=1.jpg	208	93	48	47	50.5376	0.869565	LPS	P8
IBA1.CD11c.CLEC7A_x20_LPS_20A_CC_R.czi - C=1.jpg	163	19	32	13	68.4211	13.1944	LPS	P8
IBA1.CD11c.CLEC7A_x20_LPS_20B_CC_R.czi - C=1.jpg	366	180	223	161	89.4444	33.3333	LPS	P8
IBA1.CD11c.CLEC7A_x20_LPS_23A_CC_R.czi - C=1.jpg	275	188	137	132	70.2128	5.74713	LPS	P8
IBA1.CD11c.CLEC7A_x20_LPS_23B_CC_R.czi - C=1.jpg	30	7	2	1	14.2857	4.34783	LPS	P8

[truncated: 2 more sheets: FigS2B, FigS3]
